# Supplementary material for: patRoon: open source software platform for environmental mass spectrometry based non-target screening
Source: J Cheminform. 2021 Jan 6;13:1. doi: 10.1186/s13321-020-00477-w (PMC7789171; doi:10.1186/s13321-020-00477-w)
Supplement: Supplementary file 1 — Additional file 1. Overview of software and databases that are used in the implementation in patRoon. This table summarizes all the software and databases that are described in the implementation section of the main text. [file 13321_2020_477_MOESM1_ESM.csv]

Software/Database	Purpose in patRoon implementation	Most recent tested version	Web
bookdown	Documentation.	0.18	https://bookdown.org/
CAMERA	Componentization of features with highly similar chromatographic elution (e.g. adducts, isotopes).	1.42.0	https://msbi.ipb-halle.de/msbi/CAMERA/
checkmate	Verification of user input to patRoon functions.	2.0.0	https://github.com/mllg/checkmate
ChemSpider	Large open-access database useable for compound annotation with MetFrag.	-	http://www.chemspider.com/
circlize	Visually comparing datasets, e.g. features across sample analysis.	0.4.8	https://github.com/jokergoo/circlize
CompTox	Fully open database useable for compound annotation with MetFrag.	March 2019	https://comptox.epa.gov/dashboard
CPLEX	Comparison of linear solvers for SIRIUS benchmarks.	12.8.0	https://www.ibm.com/analytics/cplex-optimizer
data.table	Efficiently handling internal tabular data.	1.12.8	http://r-datatable.com/
DataAnalysis	Raw MS data pre-treatment (e.g. conversion and calibration), finding features, obtaining MS peak lists and formula annotation (Bruker data only).	4.4	https://www.bruker.com
DBI	Interfacing to local SQLite cache files.	1.1.0	http://r-dbi.github.io/DBI
dynamicTreeCut	Automatic assignment of clusters from a hierarchical cluster analysis.	1.63-1	https://cran.r-project.org/web/packages/dynamicTreeCut/index.html
enviPick	Finding features.	1.5	https://cran.r-project.org/web/packages/enviPick/index.html
GenForm	Formula annotation.	SVN snapshot r8 (embedded in patRoon)	https://sourceforge.net/projects/genform/
GLPK	Comparison of linear solvers for SIRIUS benchmarks.	glpk-java-1.7.0 (embedded in SIRIUS installation)	https://www.gnu.org/software/glpk/glpk.html
Gurobi	Comparison of linear solvers for SIRIUS benchmarks.	8.1.1	https://www.gurobi.com/
igraph	Visualization of homologous series that are linked.	1.2.4.2	https://igraph.org/r/
MetFrag	Compound annotation.	2.4.5	https://ipb-halle.github.io/MetFrag/
MetFragR	Alternative interface to MetFrag (instead of command-line tool).	git snapshot 9e482f6	http://ipb-halle.github.io/MetFrag/projects/metfragr/
microbenchmark	Benchmarking statistics.	1.4-7	https://github.com/joshuaulrich/microbenchmark/
Mzmine	Supports loading of exported feature data from patRoon.	2.53	http://mzmine.github.io/
mzR	Reading MS data.	2.20.0	https://github.com/sneumann/mzR/
nontarget	Componentization of homologous series.	1.9	https://cran.r-project.org/web/packages/nontarget/index.html
OpenMS	Raw MS data conversion, finding and grouping features across sample analyses.	2.5.0	https://www.openms.de/
patRoonData	Example data set for new users of patRoon.	-	https://github.com/rickhelmus/patRoonData
processx	Managing background processes of executed command-line tools.	3.4.1	https://processx.r-lib.org/
ProfileAnalysis	Grouping features across sample analyses.	2.1	https://www.bruker.com/products/mass-spectrometry-and-separations/ms-software/profileanalysis/overview.html
ProteoWizard	Raw MS data pre-treatment (e.g. conversion and centroiding).	3.0.19228	http://proteowizard.sourceforge.net/
PubChem	Fully open database useable for compound annotation with MetFrag.	-	https://pubchem.ncbi.nlm.nih.gov/
pugixml	Efficiently reading OpenMS output files.	1.9	https://pugixml.org/
R	Major programming language and runtime environment.	3.6.3	https://www.r-project.org/
R Markdown	Documentation.	2.1	https://rmarkdown.rstudio.com/
RAMClustR	Componentization of features with highly similar chromatographic elution (e.g. adducts, isotopes)	1.0.9	https://github.com/cbroeckl/RAMClustR
Rcpp	Interfacing with C++ code for optimization purposes.	1.0.3	http://www.rcpp.org/
RDCOMClient	Interfacing with DataAnalysis.	0.94-0	http://www.omegahat.net/RDCOMClient/
roxygen2	Documentation.	7.1.0	https://roxygen2.r-lib.org/
RSQLite	Interfacing to local SQLite cache files.	2.2.0	https://rsqlite.r-dbi.org/
Shiny	Providing graphical user interfaces.	1.4.0.2	https://shiny.rstudio.com/
SIRIUS	Formula and compound annotation.	4.0.1	https://bio.informatik.uni-jena.de/software/sirius/
testthat	Automated unit testing in the continuous integration pipeline.	2.3.2	https://testthat.r-lib.org/
UpSetR	Visually comparing datasets, e.g. features across sample analysis.	1.4.0	http://github.com/hms-dbmi/UpSetR
vdiffr	Automated unit testing in the continuous integration pipeline (specifically for visualization functionality).	0.3.1	https://github.com/r-lib/vdiffr
VennDiagram	Visually comparing datasets, e.g. features across sample analysis.	1.6.20	https://cran.r-project.org/web/packages/VennDiagram/index.html
visNetwork	Visualization of homologous series that are linked.	2.0.9	https://datastorm-open.github.io/visNetwork/
XCMS	Finding and grouping features across sample analyses.	3.8.2	https://github.com/sneumann/xcms
