# Supplementary material for: patRoon: open source software platform for environmental mass spectrometry based non-target screening
Source: J Cheminform. 2021 Jan 6;13:1. doi: 10.1186/s13321-020-00477-w (PMC7789171; doi:10.1186/s13321-020-00477-w)
Supplement: Supplementary file 4 — Additional file 4. Source code for benchmarks. Archive with several R scripts that were used to perform the parallelization benchmarks. [file 13321_2020_477_MOESM4_ESM.zip]

Archive with 10 entries (9 files):
- benchmark/
- benchmark/bench-FFM.R
- benchmark/bench-GF.R
- benchmark/bench-MC.R
- benchmark/bench-MF.R
- benchmark/bench-SIR.R
- benchmark/bench-WF.R
- benchmark/bench.R
- benchmark/README.txt
- benchmark/utils.R
