# Supplementary material for: patRoon: open source software platform for environmental mass spectrometry based non-target screening
Source: J Cheminform. 2021 Jan 6;13:1. doi: 10.1186/s13321-020-00477-w (PMC7789171; doi:10.1186/s13321-020-00477-w)
Supplement: Supplementary file 4 — Additional file 4. Source code for benchmarks. Archive with several R scripts that were used to perform the parallelization benchmarks. [file 13321_2020_477_MOESM4_ESM.zip › benchmark/bench-FFM.R]

doFFM <- function(...) findFeatures(anaInfo, "openms", chromFWHM = 3, minFWHM = 1, maxFWHM = 30,
                                    chromSNR = 5, mzPPM = 5, ...)

doFFMBenchMark <- function(anaInfo)
{
    # Most of the time is spent on loading mzML files to get intensities after
    # features have been found. So to get useful results for FFM the benchmark
    # is performed with cached data ('specData').
    doFFMCachedMSBM <- function(...)
    {
        # trigger specData
        patRoon:::loadAllSpectra(anaInfo$analysis, anaInfo$path)
        clearCache("featuresOpenMS")
        doTest(doFFM(...), cacheMode = "load", ...)
    }
    
    doFFMCachedMSBMLow <- function(...) doFFMCachedMSBM(noiseThrInt = 4E3, ...)
    doFFMCachedMSBMHigh <- function(...) doFFMCachedMSBM(noiseThrInt = 1E2, ...)
    
    for (benchFunc in c(doFFMCachedMSBMLow, doFFMCachedMSBMHigh))
    {
        benchResults <- newBenchResults()
        for (mp in testThreads)
            benchResults <- doBench(benchFunc(maxProcAmount = mp), benchResults)
        for (mp in testThreads)
            benchResults <- doBench(benchFunc(maxProcAmount = mp, extraOpts = list("-threads" = optThreads)),
                                    benchResults)
        for (mp in testThreads)
            benchResults <- doBench(benchFunc(maxProcAmount = optThreads, extraOpts = list("-threads" = mp)),
                                    benchResults)
        for (mp in testThreads)
            benchResults <- doBench(benchFunc(maxProcAmount = 1, extraOpts = list("-threads" = mp)),
                                    benchResults)
        
        writeBench(benchResults, sprintf("bm-ffm-%d.csv", identical(benchFunc, doFFMCachedMSBMHigh)))
    }    
}
