# Supplementary material for: patRoon: open source software platform for environmental mass spectrometry based non-target screening
Source: J Cheminform. 2021 Jan 6;13:1. doi: 10.1186/s13321-020-00477-w (PMC7789171; doi:10.1186/s13321-020-00477-w)
Supplement: Supplementary file 4 — Additional file 4. Source code for benchmarks. Archive with several R scripts that were used to perform the parallelization benchmarks. [file 13321_2020_477_MOESM4_ESM.zip › benchmark/bench-GF.R]

doGenForm <- function(...) generateFormulas(algorithm = "genform", adduct = "[M+H]+", calculateFeatures = FALSE, ...)

doGFBenchMark <- function(anaInfo, fGroupsLow, fGroupsHi, mslistsLow, mslistsHi)
{
    # pre-run with short timeout so we can remove features hereafter that take
    # excessive calculation times. Since timeouts in subsequent runs are much
    # greater this also ensures that there is no uncertaintity whether
    # calculations are performed for features that require computational times
    # close to the timeout.
    formsHi <- doGenForm(fGroups = fGroupsHiNoF, MSPeakLists = mslistsHiNoF,
                         elements = "CHNOPS", maxProcAmount = 6, batchSize = 6, timeout = 30)
    fGroupsHiForms <- fGroupsHiNoF[, groupNames(formsHi)]
    
    getFormsBM <- function(...) doTest(doGenForm(...), ...)
    getFormsBMLow <- function(...) getFormsBM(fGroups = fGroupsLowNoF, MSPeakLists = mslistsLowNoF, elements = "CHNO", ...)
    getFormsBMHi <- function(...) getFormsBM(fGroups = fGroupsHiForms, MSPeakLists = mslistsHiNoF, elements = "CHNOPS", ...)
    
    for (benchFunc in c(getFormsBMLow, getFormsBMHi))
    {
        benchResults <- newBenchResults()
        for (mp in testThreads)
            benchResults <- doBench(benchFunc(maxProcAmount = mp, batchSize = optGFBatchSize), benchResults)
        for (mp in testThreads)
            benchResults <- doBench(benchFunc(maxProcAmount = mp, batchSize = 1), benchResults)
        for (bs in testGFBatchSizes)
            benchResults <- doBench(benchFunc(maxProcAmount = 1, batchSize = bs), benchResults)
        for (bs in testGFBatchSizes)
            benchResults <- doBench(benchFunc(maxProcAmount = optThreads, batchSize = bs), benchResults)
        writeBench(benchResults, sprintf("bm-gf-%d.csv", identical(benchFunc, getFormsBMHi)))
    }
}
