# Supplementary material for: patRoon: open source software platform for environmental mass spectrometry based non-target screening
Source: J Cheminform. 2021 Jan 6;13:1. doi: 10.1186/s13321-020-00477-w (PMC7789171; doi:10.1186/s13321-020-00477-w)
Supplement: Supplementary file 4 — Additional file 4. Source code for benchmarks. Archive with several R scripts that were used to perform the parallelization benchmarks. [file 13321_2020_477_MOESM4_ESM.zip › benchmark/bench-MC.R]

doConvertBM <- function(anaInfo, ...) doTest(convertMSFiles(anaInfo = anaInfo, overWrite = TRUE, ...), ...)
doConvertBMLow <- function(anaInfo, ...) doConvertBM(anaInfo, from = "mzML", to = "mzXML", algorithm = "pwiz", centroid = FALSE, ...)
doConvertBMHi <- function(anaInfo, ...) doConvertBM(anaInfo, from = "thermo", to = "mzML", algorithm = "pwiz", centroid = "vendor", ...)

doMCBenchMark <- function(anaInfo)
{
    for (benchFunc in c(doConvertBMLow, doConvertBMHi))
    {
        benchResults <- newBenchResults()
        for (mp in testThreads)
            benchResults <- doBench(benchFunc(maxProcAmount = mp), benchResults)
        writeBench(benchResults, sprintf("bm-convert-%d.csv", identical(benchFunc, doConvertBMHi)))
    }
}

doMCBenchMarkBatch <- function(anaInfo)
{
    bFuncs <- c(doConvertBMLow, doConvertBMHi)
    batchSizes <- c(1, 0, ceiling(testBatchHybridFractSizes * nrow(anaInfo)))
    bFuncs <- c(doConvertBMLow, doConvertBMHi)
    
    for (i in seq_along(bFuncs))
    {
        benchResults <- newBenchResults()
        for (mp in testBatchThreads)
        {
            for (bs in batchSizes)
                benchResults <- doBench(bFuncs[[i]](anaInfo = anaInfo, maxProcAmount = mp, PWizBatchSize = bs), benchResults)
        }
        writeBench(benchResults, sprintf("bm-convert-batch-%d.csv", i))
    }
}
