# Supplementary material for: patRoon: open source software platform for environmental mass spectrometry based non-target screening
Source: J Cheminform. 2021 Jan 6;13:1. doi: 10.1186/s13321-020-00477-w (PMC7789171; doi:10.1186/s13321-020-00477-w)
Supplement: Supplementary file 4 — Additional file 4. Source code for benchmarks. Archive with several R scripts that were used to perform the parallelization benchmarks. [file 13321_2020_477_MOESM4_ESM.zip › benchmark/bench-MF.R]

makeMFDB <- function(comps, out)
{
    compsDB <- as.data.table(comps)[, c("neutralMass", "SMILES", "InChi", "InChIKey1", "InChIKey2", "formula", "compoundName")]
    data.table::setnames(compsDB, c("neutralMass", "formula", "InChi", "compoundName"),
                         c("MonoisotopicMass", "MolecularFormula", "InChI", "Name"))
    compsDB[, Identifier := paste0("CMP", seq_len(nrow(compsDB)))]
    data.table::setcolorder(compsDB, "Identifier")
    data.table::fwrite(compsDB, out)
}

doMF <- function(...) generateCompounds(algorithm = "metfrag", adduct = "[M+H]+", ...)

doMFBenchMark <- function(anaInfo, fGroupsLow, fGroupsHi, mslistsLow, mslistsHi)
{
    # make it sufficiently high for MF
    Sys.setenv("_JAVA_OPTIONS" = "-Xmx2500M -Xms2500M")

    # generate local DB from PubChem results (to omit influences by network)
    # increase db m/z window to simulate more candidates per features
    # add extra scoring terms to somewhat further increase computational times per feature
    compsHi <- doMF(fGroups = fGroupsHi, MSPeakLists = mslistsHi, database = "pubchem",
                    scoreTypes = "fragScore", dbRelMzDev = 20, maxProcAmount = 6,
                    maxCandidatesToStop = 15000, logPath = NULL)
    makeMFDB(compsHi, "dbhi.csv")
    
    compsLow <- doMF(fGroups = fGroupsLow, MSPeakLists = mslistsLow, database = "pubchem",
                     scoreTypes = "fragScore", dbRelMzDev = 5, maxProcAmount = 6, maxCandidatesToStop = 15000,
                     extraOpts = list(NumberThreads = 12, MaximumTreeDepth = 2))
    makeMFDB(compsLow, "dblow.csv")

    
    doMFLow <- function(..., eopt = list()) doMF(fGroups = fGroupsLow, MSPeakLists = mslistsLow, database = "csv",
                                                 scoreTypes = "fragScore", dbRelMzDev = 5, maxCandidatesToStop = 15000,
                                                 extraOpts = c(eopt, LocalDatabasePath = "dblow.csv"), ...)
    doMFHi <- function(..., eopt = list()) doMF(fGroups = fGroupsHi, MSPeakLists = mslistsHi, database = "csv",
                                                dbRelMzDev = 20,
                                                scoreTypes = c(compoundScorings("metfrag", "csv", onlyDefault = T)$name, "suspectListScore",
                                                               "SmartsSubstructureInclusionScore", "SmartsSubstructureExclusionScore",
                                                               "RetentionTimeScore"),
                                                extraOpts = c(eopt, LocalDatabasePath = "dbhi.csv",
                                                              ScoreSuspectLists = "D:/Rick/SusDat_MSReady_InChIKeys_01032018.txt",
                                                              ScoreSmartsInclusionList = "c1ccccc1", ScoreSmartsExclusionList = "c1cc1",
                                                              RetentionTimeTrainingFile = "RetentionTimeFile.csv"),
                                                ...)
    
    for (benchFunc in c(doMFLow, doMFHi))
    {
        benchResults <- newBenchResults()
        for (mp in testThreads)
            benchResults <- doBench(doTest(benchFunc(maxProcAmount = mp)), benchResults)
        print("Results so far:"); print(benchResults)
        for (mp in testThreads)
            benchResults <- doBench(doTest(benchFunc(maxProcAmount = mp, eopt = list(NumberThreads = optThreads))), benchResults)
        print("Results so far:"); print(benchResults)
        for (mp in testThreads)
            benchResults <- doBench(doTest(benchFunc(maxProcAmount = 1, eopt = list(NumberThreads = mp))), benchResults)
        print("Results so far:"); print(benchResults)
        for (mp in testThreads)
            benchResults <- doBench(doTest(benchFunc(maxProcAmount = optThreads, eopt = list(NumberThreads = mp))), benchResults)
        print("Results so far:"); print(benchResults)
        writeBench(benchResults, sprintf("bm-mf-%d.csv", identical(benchFunc, doMFHi)))
    }
}
