# Supplementary material for: patRoon: open source software platform for environmental mass spectrometry based non-target screening
Source: J Cheminform. 2021 Jan 6;13:1. doi: 10.1186/s13321-020-00477-w (PMC7789171; doi:10.1186/s13321-020-00477-w)
Supplement: Supplementary file 4 — Additional file 4. Source code for benchmarks. Archive with several R scripts that were used to perform the parallelization benchmarks. [file 13321_2020_477_MOESM4_ESM.zip › benchmark/bench-SIR.R]

enableGurobi <- function(e)
{
    if (e)
        Sys.setenv(GUROBI_HOME = "C:\\gurobi811\\win64")
    else
        Sys.setenv(GUROBI_HOME = "")
}

enableCPLEX <- function(e)
{
    if (e)
        Sys.setenv(CPLEX_HOME = "C:\\Program Files\\IBM\\ILOG\\CPLEX_Studio128\\cplex")
    else
        Sys.setenv(CPLEX_HOME = "")
}

doSIRForms <- function(...) generateFormulas(algorithm = "sirius", adduct = "[M+H]+",
                                             calculateFeatures = FALSE, ...)
getFormsSIRBM <- function(...) doTest(doSIRForms(...), ...)
getFormsSIRBMLow <- function(...) getFormsSIRBM(fGroups = fGroupsLow, MSPeakLists = mslistsLow,
                                                elements = "CHNO", ...)
getFormsSIRBMHi <- function(...) getFormsSIRBM(fGroups = fGroupsHi, MSPeakLists = mslistsHi,
                                               elements = "CHNOPS", ...)

doSIRBenchMark <- function(anaInfo, fGroupsLow, fGroupsHi, mslistsLow, mslistsHi)
{
    
    # to avoid issues with running out of memory by SIRIUS
    Sys.setenv("_JAVA_OPTIONS" = "-Xmx1500M -Xms1500M")
    
    for (benchFunc in c(getFormsSIRBMLow, getFormsSIRBMHi))
    {
        for (n in seq_len(3))
        {
            # n=1: Gurobi; n=2: CPLEX; n=3: GLPK (default)
            enableGurobi(n == 1)
            enableCPLEX(n == 2)
            
            benchResults <- newBenchResults()
            for (mp in testThreads)
                benchResults <- doBench(benchFunc(maxProcAmount = mp, extraOpts = c("--cores", as.character(optThreads)),
                                                  logPath = file.path("log", "sirius", n)), benchResults)
            for (mp in testThreads)
                benchResults <- doBench(benchFunc(maxProcAmount = mp, extraOpts = c("--cores", "1")), benchResults)
            for (mp in testThreads)
                benchResults <- doBench(benchFunc(maxProcAmount = 1, extraOpts = c("--cores", as.character(mp))), benchResults)
            for (mp in testThreads)
                benchResults <- doBench(benchFunc(maxProcAmount = optThreads, extraOpts = c("--cores", as.character(mp))), benchResults)
            writeBench(benchResults, sprintf("bm-sir_form-%d-%d.csv", n, identical(benchFunc, getFormsSIRBMHi)))
        }
    }
}

doSIRBatchBenchMark <- function(anaInfo, fGroupsLow, fGroupsHi, mslistsLow, mslistsHi)
{
    getFormsSIRBM <- function(...) doTest(doSIRForms(...), ...)
    getFormsSIRBMLow <- function(...) getFormsSIRBM(fGroups = fGroupsLow, MSPeakLists = mslistsLow,
                                                    elements = "CHNO", ...)
    getFormsSIRBMHi <- function(...) getFormsSIRBM(fGroups = fGroupsHi, MSPeakLists = mslistsHi,
                                                   elements = "CHNOPS", ...)
    
    # to avoid issues with running out of memory by SIRIUS
    Sys.setenv("_JAVA_OPTIONS" = "-Xmx1500M -Xms1500M")
    
    bFuncs <- c(getFormsSIRBMLow, getFormsSIRBMHi)
    batchSizes <- list(c(0, 1, ceiling(testBatchHybridFractSizes * length(fGroupsLow))),
                       c(0, 1, ceiling(testBatchHybridFractSizes * length(fGroupsHi))))
    
    for (i in seq_along(bFuncs))
    {
        for (j in seq_len(2))
        {
            if (j == 1)
                options(patRoon.path.SIRIUS = "~/patRoon-dependencies/sirius-win64-headless-4.0.1")
            else # use headless due to potential slowdowns at SIRIUS shutdown: https://github.com/boecker-lab/sirius/issues/5
                options(patRoon.path.SIRIUS = "~/patRoon-dependencies/sirius-win64-headless-4.4.21")
            
            for (k in seq_len(3))
            {
                # k=1: Gurobi; k=2: CPLEX; k=3: GLPK (default)
                enableGurobi(k == 1)
                enableCPLEX(k == 2)
                
                benchResults <- newBenchResults()
                for (mp in testBatchThreads)
                {
                    for (bs in batchSizes[[i]])
                        benchResults <- doBench(bFuncs[[i]](maxProcAmount = mp, SIRBatchSize = bs), benchResults)
                }
                writeBench(benchResults, sprintf("bm-sir_form-batch-%d-%d-%d.csv", j, k, i - 1))
            }
        }
    }
}
