# Supplementary material for: patRoon: open source software platform for environmental mass spectrometry based non-target screening
Source: J Cheminform. 2021 Jan 6;13:1. doi: 10.1186/s13321-020-00477-w (PMC7789171; doi:10.1186/s13321-020-00477-w)
Supplement: Supplementary file 4 — Additional file 4. Source code for benchmarks. Archive with several R scripts that were used to perform the parallelization benchmarks. [file 13321_2020_477_MOESM4_ESM.zip › benchmark/bench-WF.R]

doWorkflow <- function(formFGNames, maxProcAmount, batchSize)
{
    benchResults <- newBenchResults()
    
    benchResults <- doBench(doTest(
        convertMSFiles(anaInfo = anaInfo, overWrite = TRUE, from = "thermo", to = "mzML", algorithm = "pwiz",
                       centroid = "vendor", maxProcAmount = maxProcAmount)
        , testn = 1, parentn = 2), benchResults)
    
    thisEnv <- environment()
    fList <- fGroups <- mslists <- formsGF <- formsSIR <- compsMF <- NULL # used during workflow
    
    # only clear cache for features, not intensities
    clearCache("featuresOpenMS")
    benchResults <- doBench(doTest({
        thisEnv[["fList"]] <- doFFM(noiseThrInt = 1E2, maxProcAmount = maxProcAmount)
    }, cacheMode = "load", testn = 1, parentn = 2), benchResults)
    
    benchResults <- doBench(doTest({
        thisEnv[["fList"]] <- filter(fList, absMinIntensity = 1E4)
        thisEnv[["fGroups"]] <- groupFeatures(fList, "openms")
        thisEnv[["fGroups"]] <- filter(fGroups, preAbsMinIntensity = 100,
                                       absMinIntensity = 5E4,
                                       relMinReplicateAbundance = 1, maxReplicateIntRSD = 0.75,
                                       blankThreshold = 5, removeBlanks = TRUE)
    }, testn = 1, parentn = 2), benchResults)
    
    benchResults <- doBench(doTest({
        thisEnv[["mslists"]] <- makeMSLists(fGroups)
        thisEnv[["fGroups"]] <- fGroups[, groupNames(mslists)]
    }, testn = 1, parentn = 2), benchResults)
    
    benchResults <- doBench(doTest({
        # similar to formula standalone benchmark: remove any calculations that
        # would (possibly) timeout
        fGroupsForms <- fGroups[, formFGNames]
        thisEnv[["formsGF"]] <- doGenForm(fGroups = fGroupsForms,
                                          MSPeakLists = mslists, elements = "CHNOPS",
                                          maxProcAmount = maxProcAmount, batchSize = batchSize)
    }, testn = 1, parentn = 2), benchResults)
    
    benchResults <- doBench(doTest({
        # to avoid issues with running out of memory by SIRIUS
        Sys.setenv("_JAVA_OPTIONS" = "-Xmx1500M -Xms1500M")
        enableGurobi(FALSE)
        enableCPLEX(FALSE)
        
        thisEnv[["formsSIR"]] <- doSIRForms(fGroups = fGroups,
                                            MSPeakLists = mslists, elements = "CHNOPS",
                                            maxProcAmount = maxProcAmount)
    }, testn = 1, parentn = 2), benchResults)
    
    benchResults <- doBench(doTest(
        thisEnv[["formsCons"]] <- consensus(formsGF, formsSIR)
        , testn = 1, parentn = 2), benchResults)
    
    benchResults <- doBench(doTest({
        # higher again for MF
        Sys.setenv("_JAVA_OPTIONS" = "-Xmx2500M -Xms2500M")
        
        thisEnv[["compsMF"]] <- doMF(maxProcAmount = maxProcAmount, fGroups = fGroups,
                                     MSPeakLists = mslists, database = "csv",
                                     dbRelMzDev = 5,
                                     scoreTypes = c(compoundScorings("metfrag", "csv", onlyDefault = T)$name, "suspectListScore"),
                                     extraOpts = list(LocalDatabasePath = "db_wf.csv",
                                                      ScoreSuspectLists = "D:/Rick/SusDat_MSReady_InChIKeys_01032018.txt"))
    }, testn = 1, parentn = 2), benchResults)
    
    benchResults <- doBench(doTest(
        reportHTML(fGroups, MSPeakLists = mslists, formulas = formsCons, compounds = compsMF)
        , testn = 1, parentn = 2), benchResults)
    
    return(benchResults)
}

doWFBenchMark <- function(anaInfo, fGroups)
{
    fGroups <- filter(fGroups, preAbsMinIntensity = 100,
                      absMinIntensity = 5E4,
                      relMinReplicateAbundance = 1, maxReplicateIntRSD = 0.75,
                      blankThreshold = 5, removeBlanks = TRUE)
    
    mslistsWF <- makeMSLists(fGroups)
    fGroups <- fGroups[, groupNames(mslistsWF)]
    
    # similar to standalone benchmarks: pre-determine formula fGroups with
    # results to avoid influence of timeouts and cache MF results in DB to avoid
    # testing network connectivity
    formsWF <- doGenForm(fGroups = fGroups, MSPeakLists = mslistsWF,
                         elements = "CHNOPS", maxProcAmount = 6, batchSize = 8, timeout = 30)
    
    compsWF <- doMF(fGroups = fGroups, MSPeakLists = mslistsWF, database = "pubchem",
                    scoreTypes = "fragScore", dbRelMzDev = 5, maxProcAmount = 6, maxCandidatesToStop = 15000)
    makeMFDB(compsWF, "db_wf.csv")
    
    
    writeBench(data.table::rbindlist(lapply(seq_len(testCount),
                                            function(i) doWorkflow(groupNames(formsWF), maxProcAmount = 1, batchSize = 1))),
               "wf-seq.csv")
    writeBench(data.table::rbindlist(lapply(seq_len(testCount),
                                            function(i) doWorkflow(groupNames(formsWF), maxProcAmount = optThreads, batchSize = optGFBatchSize))),
               "wf-opt.csv")
}
