# Supplementary material for: patRoon: open source software platform for environmental mass spectrometry based non-target screening
Source: J Cheminform. 2021 Jan 6;13:1. doi: 10.1186/s13321-020-00477-w (PMC7789171; doi:10.1186/s13321-020-00477-w)
Supplement: Supplementary file 4 — Additional file 4. Source code for benchmarks. Archive with several R scripts that were used to perform the parallelization benchmarks. [file 13321_2020_477_MOESM4_ESM.zip › benchmark/bench.R]

source("utils.R")

# load all bench files
for (bm in list.files(pattern = utils::glob2rx("bench-*.R")))
    source(bm)

# -------------------------
# general benchmarking variables
# -------------------------

maxThreads <- parallel::detectCores()
testThreads <- c(1, seq(2, maxThreads, by = 2))
testCount <- 3
testGFBatchSizes <- c(1, 2, seq(4, 20, by = 4))

# as determined from prior benchmarking tests
optThreads <- maxThreads / 2
optGFBatchSize <- 8

testBatchThreads <- c(1, optThreads)
testBatchHybridFractSizes <- c(0.1, 0.25, 0.5)

# -------------------------
# analysis info
# -------------------------


# Load analysis table
anaInfo <- generateAnalysisInfo("../data",
                                groups = c(rep("bl DW", 3),
                                           rep("INF-1", 3),
                                           rep("EFFL-1", 3),
                                           rep("INF-2", 3),
                                           rep("EFFL-2", 3)),
                                blanks = "bl DW")

# -------------------------
# annotation data
# -------------------------

fList <- findFeatures(anaInfo, "openms", noiseThrInt = 1E2,
                      chromFWHM = 3, minFWHM = 1, maxFWHM = 30,
                      chromSNR = 5, mzPPM = 5)
fList <- filter(fList, absMinIntensity = 1E4)
fGroups <- groupFeatures(fList, "openms")

# for SIR and MF
fGroupsLow <- filter(fGroups, mzRange = c(0, 500), preAbsMinIntensity = 100,
                     absMinIntensity = 5E5,
                     relMinReplicateAbundance = 1, maxReplicateIntRSD = 0.75,
                     blankThreshold = 5, removeBlanks = TRUE)
fGroupsHi <- filter(fGroups, mzRange = c(500, 1000), preAbsMinIntensity = 100,
                    relMinReplicateAbundance = 1, maxReplicateIntRSD = 0.75,
                    blankThreshold = 5, removeBlanks = TRUE)

# For GF
fGroupsLowNoF <- filter(fGroups, mzRange = c(0, 500), preAbsMinIntensity = 100,
                        absMinIntensity = 1E5,
                        relMinReplicateAbundance = 1, maxReplicateIntRSD = 0.75,
                        blankThreshold = 5, removeBlanks = TRUE)
fGroupsHiNoF <- filter(fGroups, mzRange = c(500, 1000), removeBlanks = TRUE)


mslistsLow <- makeMSLists(fGroupsLow)
mslistsHi <- makeMSLists(fGroupsHi)
mslistsLowNoF <- makeMSLists(fGroupsLowNoF)
mslistsHiNoF <- makeMSLists(fGroupsHiNoF)

# only retain fGroups with MS/MS data
fGroupsLow <- fGroupsLow[, groupNames(mslistsLow)]
fGroupsHi <- fGroupsHi[, groupNames(mslistsHi)]
fGroupsLowNoF <- fGroupsLowNoF[, groupNames(mslistsLowNoF)]
fGroupsHiNoF <- fGroupsHiNoF[, groupNames(mslistsHiNoF)]

# -------------------------
# benchmarking
# -------------------------

doMCBenchMark(anaInfo)
doFFMBenchMark(anaInfo)
doGFBenchMark(anaInfo, fGroupsLowNoF, fGroupsHiNoF, mslistsLowNoF, mslistsHiNoF)
doSIRBenchMark(anaInfo, fGroupsLow, fGroupsHi, mslistsLow, mslistsHi)
doMFBenchMark(anaInfo, fGroupsLow, fGroupsHi, mslistsLow, mslistsHi)
 
doWFBenchMark(anaInfo, fGroups)

doMCBenchMarkBatch(anaInfo)
doSIRBatchBenchMark(anaInfo, fGroupsLowNoF, fGroupsHiNoF, mslistsLowNoF, mslistsHiNoF)
