# Supplementary material for: patRoon: open source software platform for environmental mass spectrometry based non-target screening
Source: J Cheminform. 2021 Jan 6;13:1. doi: 10.1186/s13321-020-00477-w (PMC7789171; doi:10.1186/s13321-020-00477-w)
Supplement: Supplementary file 4 — Additional file 4. Source code for benchmarks. Archive with several R scripts that were used to perform the parallelization benchmarks. [file 13321_2020_477_MOESM4_ESM.zip › benchmark/README.txt]

This archive contains all the R script files that were used to benchmark patRoon. The file 'bench.R' is the main execution file and sources the other files. The raw data can be obtained from https://doi.org/10.5281/zenodo.3885447.
