# Supplementary material for: patRoon: open source software platform for environmental mass spectrometry based non-target screening
Source: J Cheminform. 2021 Jan 6;13:1. doi: 10.1186/s13321-020-00477-w (PMC7789171; doi:10.1186/s13321-020-00477-w)
Supplement: Supplementary file 4 — Additional file 4. Source code for benchmarks. Archive with several R scripts that were used to perform the parallelization benchmarks. [file 13321_2020_477_MOESM4_ESM.zip › benchmark/utils.R]

library(patRoon)

# Table for all bench results
newBenchResults <- function() data.table::data.table()

# The object returned by microbenchmark can be converted to a handy data.frame with summary() 
doBench <- function(expr, benchResults)
{
    tdir <- tempdir()
    unlink(tdir, recursive = TRUE)
    dir.create(tdir)
    
    en <- deparse(substitute(expr))
    mb <- eval(parse(text = en), sys.parent())
    b <- summary(mb, unit = "s")
    en <- paste0(en, collapse = "") # paste together to avoid len>1 when dealing nested-expressions
    b$expr <- en # fixup expression name
    b$sd <- sd(microbenchmark:::convert_to_unit(mb$time, "s"))
    rbind(benchResults, b, fill = TRUE)
}

doTest <- function(expr, cacheMode = "none", testn = testCount, parentn = 1, ...)
{
    mf <- match.call()
    withr::with_options(list(patRoon.cache.mode = cacheMode),
                        microbenchmark::microbenchmark(eval(mf$expr, sys.parent(parentn)), times = testn))
}

writeBench <- function(bm, out) data.table::fwrite(bm, out)

makeMSLists <- function(fg)
{
    avgPListParams <- getDefAvgPListParams(clusterMzWindow = 0.002)
    ret <- generateMSPeakLists(fg, "mzr", maxMSRtWindow = 5, precursorMzWindow = 0.5,
                               avgFeatParams = avgPListParams, avgFGroupParams = avgPListParams)
    ret <- filter(ret, withMSMS = TRUE)
    return(ret)
}
