# Supplementary material for: patRoon: open source software platform for environmental mass spectrometry based non-target screening
Source: J Cheminform. 2021 Jan 6;13:1. doi: 10.1186/s13321-020-00477-w (PMC7789171; doi:10.1186/s13321-020-00477-w)
Supplement: Supplementary file 5 — Additional file 5. Demonstration suspect list. Suspect list that was used for the patRoon demonstration. The list was based on the detected compounds reported in [11], and SMILES identifiers for each suspect were collected from PubChem [24]. [file 13321_2020_477_MOESM5_ESM.csv]

name	rt	SMILES
n-Methylbenzotriazole-1	600.54	CN1C2=CC=CC=C2N=N1
n-Methylbenzotriazole-2	607.44	CN1C2=CC=CC=C2N=N1
Aniline	140.1	C1=CC=C(C=C1)N
Barbital	137.22	CCC1(C(=O)NC(=O)NC1=O)CC
Benzotriazole	478.44	C1=CC2=NNN=C2C=C1
Carbamazepine	797.34	C1=CC=C2C(=C1)C=CC3=CC=CC=C3N2C(=O)N
Carbendazim	379.08	COC(=O)NC1=NC2=CC=CC=C2N1
Dimethomorph-1	972.72	COC1=C(C=C(C=C1)C(=CC(=O)N2CCOCC2)C3=CC=C(C=C3)Cl)OC
Dimethomorph-2	995.82	COC1=C(C=C(C=C1)C(=CC(=O)N2CCOCC2)C3=CC=C(C=C3)Cl)OC
Gabapentin	381.9	C1CCC(CC1)(CC(=O)O)CN
Hexamethylenetetramine	126.84	C1N2CN3CN1CN(C2)C3
Melamine-1	127.08	C1(=NC(=NC(=N1)N)N)N
Melamine-2	137.52	C1(=NC(=NC(=N1)N)N)N
Metformin	131.4	CN(C)C(=N)N=C(N)N
Propranolol	709.86	CC(C)NCC(COC1=CC=CC2=CC=CC=C21)O
Terbuthylazine	1014.36	CCNC1=NC(=NC(=N1)Cl)NC(C)(C)C
Tetraglyme	467.94	COCCOCCOCCOCCOC
Tiamulin	827.04	CCN(CC)CCSCC(=O)OC1CC(C(C(C23CCC(C1(C2C(=O)CC3)C)C)C)O)(C)C=C
Tramadol	561.6	CN(C)CC1CCCCC1(C2=CC(=CC=C2)OC)O
Triphenylphosphine oxide	923.34	C1=CC=C(C=C1)P(=O)(C2=CC=CC=C2)C3=CC=CC=C3
